# Supplementary material for: Intelligent Genetic Decoding System Based on Nucleic Acid Isothermal Amplification for Non-Small Cell Lung Cancer Diagnosis
Source: Micromachines (Basel). 2023 Mar 12;14(3):647. doi: 10.3390/mi14030647 (PMC10051770; doi:10.3390/mi14030647)
Supplement: Supplementary file 1 [file micromachines-14-00647-s001.zip]

Archive with 1 entries (1 files):
- micromachines-2218263-supplementary.pdf
